# Supplementary material for: Weakened pacific overturning circulation, winter monsoon dominance and tectonism re-organized Japan Sea paleoceanography during the Late Miocene global cooling
Source: Sci Rep. 2022 Jul 20;12:11396. doi: 10.1038/s41598-022-15441-x (PMC9300741; doi:10.1038/s41598-022-15441-x)
Supplement: Supplementary file 1 — Supplementary Information. [file 41598_2022_15441_MOESM1_ESM.xlsx]

## Sheet: Original data
Exp	Site	Hole	Core	Type	Sect	A/W	Offset (cm) Sample Bottom	CCSF-D_Patched_Ver1 (m)	weight (g)	Beaker total volume (ml)	Micropipette volume (ml)	Q-slide radiolarians	Absolute abundance (This study)	C. nakasekoi (%) (This study)	C. nakasekoi (skel/g) (This study)
346	U1425	D	21	H	2	W	138	179.344	2.8	100	0.2	267	47678.6	0	0
346	U1425	D	21	H	4	W	38	181.344	2.9	100	0.2	267	46034.5	0	0
346	U1425	D	22	H	4	W	113	192.342	2.5	100	0.2	238	47600	0	0
346	U1425	D	22	H	6	W	13	194.342	3.1	100	0.2	226	36451.6	0	0
346	U1425	D	23	H	1	W	128	197.338	3	100	0.2	336	56000	0	0
346	U1425	D	23	H	3	W	28	199.338	2.9	100	0.2	252	43448.3	0	0
346	U1425	D	23	H	5	W	28	202.338	2.9	100	0.2	249	42931	0	0
346	U1425	D	24	H	4	W	57	211.339	2.8	100	0.2	159	28392.9	0	0
346	U1425	D	27	H	2	W	75	232.365	1.8	100	0.2	142	39444.4	0	0
346	U1425	D	28	H	5	W	41	239.34	2.9	100	0.2	237	40862.1	0	0
346	U1425	D	29	H	1	W	147	244.342	1.9	100	0.2	179	47105.3	0	0
346	U1425	D	30	H	4	W	27	253.341	3.4	100	0.2	351	51617.6	0.398406	205.648
346	U1425	B	34	H	3	W	98	256.341	3.6	100	0.2	263	36527.8	0.634921	231.922
346	U1425	D	30	H	5	W	126	256.729	1	100	0.2	135	67500	0	0
346	U1425	B	34	H	3	W	47	257.729	1	100	0.2	68	34000	0.40568	137.931
346	U1425	B	34	H	4	W	6	258.819	1	100	0.2	122	61000	0.391134	238.592
346	U1425	B	34	H	4	W	97	259.729	1.1	100	0.2	128	58181.8	0.952381	554.113
346	U1425	B	34	H	5	W	47	260.729	1.2	100	0.2	121	50416.7	1.89504	955.418
346	U1425	D	31	H	2	W	68	261.731	0.6	100	0.2	51	42500	5.60166	2380.71
346	U1425	D	31	H	4	W	19	262.343	3.4	100	0.2	157	23088.2	6.8	1570
346	U1425	D	31	H	3	W	18	262.731	1	100	0.2	150	75000	9.375	7031.25
346	U1425	D	31	H	3	W	118	263.731	1.1	100	0.2	91	41363.6	18.7215	7743.88
346	U1425	D	32	H	3	W	106	265.343	3.1	100	0.2	217	35000	35.6	12460
346	U1425	D	31	H	5	W	18	265.731	1.3	100	0.2	128	49230.8	15.8754	7815.57
346	U1425	D	31	H	5	W	118	266.731	1	100	0.2	149	74500	15.6371	11649.6
346	U1425	B	35	H	3	W	98	267.728	1.1	100	0.2	61	27727.3	21.501	5961.64
346	U1425	B	35	H	4	W	48	268.728	1	100	0.2	74	37000	15.0685	5575.34
346	U1425	B	35	H	5	W	47	270.218	1.4	100	0.2	56	20000	21.7778	4355.56
346	U1425	B	35	H	5	W	98	270.728	1.1	100	0.2	74	33636.4	20.4128	6866.14
346	U1425	D	32	H	2	W	56	271.726	1	100	0.2	48	24000	18.5464	4451.13
346	U1425	D	32	H	3	W	7	272.736	1.3	100	0.2	75	28846.2	26.7139	7705.95
346	U1425	D	32	H	3	W	107	273.736	1.5	100	0.2	50	16666.7	29.6296	4938.27
346	U1425	D	32	H	4	W	56	274.726	1	100	0.2	64	32000	35.6784	11417.1
346	U1425	D	32	H	5	W	6	275.726	1	100	0.2	77	38500	22.7106	8743.59
346	U1425	D	32	H	5	W	106	276.726	0.8	100	0.2	104	65000	17.0264	11067.1
346	U1425	D	32	H	6	W	107	277.338	3.5	100	0.2	330	47142.9	16.1017	7590.8
346	U1425	D	32	H	6	W	56	277.726	1.1	100	0.2	229	104091	14.3791	14967.3
346	U1425	D	32	H	6	W	140	278.566	1.1	100	0.2	130	59090.9	15.6028	9219.86
346	U1425	B	37	H	1	W	79	279.73	1.2	100	0.2	120	50000	23.6318	11815.9
346	U1425	D	33	H	1	W	105	280.753	1	100	0.2	64	32000	25.8523	8272.73
346	U1425	D	33	H	3	W	51	282.315	2.4	100	0.2	205	42708.3	7.23982	3092.01
346	U1425	B	37	H	3	W	79	282.73	1.4	100	0.2	141	50357.1	8.35655	4208.12
346	U1425	D	33	H	4	W	53	283.733	0.2	100	0.2	24	60000	9.35961	5615.76
346	U1425	B	38	H	2	W	5	284.731	1.3	100	0.2	96	36923.1	2.75862	1018.57
346	U1425	B	38	H	3	W	6	285.347	2.6	100	0.2	74	14230.8	2.54777	362.567
346	U1425	B	38	H	2	W	105	285.731	1.2	100	0.2	40	16666.7	1.02041	170.068
346	U1425	B	38	H	3	W	55	286.731	1.4	100	0.2	13	4642.86	40	1857.14
346	U1425	D	35	H	2	W	4	287.779	1.5	100	0.2	34	11333.3	23.6318	2678.28
346	U1425	D	35	H	2	W	98	288.719	1.1	100	0.2	8	3636.36	14.2857	519.481
346	U1425	D	35	H	3	W	44	289.679	0.9	100	0.2	61	33888.9	33.1565	11236.4
346	U1425	B	39	H	2	W	76	290.726	1.2	100	0.2	85	35416.7	52.0325	18428.2
346	U1425	B	39	H	3	W	77	291.342	3.4	100	0.2	189	27794.1	37.037	10294.1
346	U1425	B	39	H	3	W	26	291.726	1	100	0.2	26	13000	43.8725	5703.43
346	U1425	B	40	X	1	W	11	292.339	3.5	100	0.2	264	37714.3	23.4323	8837.34
346	U1425	B	39	H	4	W	10	292.696	0.9	100	0.2	48	26666.7	54.0323	14408.6
346	U1425	B	40	X	1	W	60	293.723	1.1	100	0.2	104	47272.7	22.1939	10491.7
346	U1425	B	40	X	2	W	8	294.703	1.2	100	0.2	106	44166.7	26.2911	11611.9
346	U1425	B	40	X	2	W	109	295.713	0.9	100	0.2	32	17777.8	50.1385	8913.51
346	U1425	B	40	X	3	W	55	296.673	1.2	100	0.2	80	33333.3	30.6604	10220.1
346	U1425	D	37	H	1	W	90	297.818	1.2	100	0.2	45	18750	26.0664	4887.44
346	U1425	D	37	H	2	W	44	298.858	1.2	100	0.2	98	40833.3	27.4038	11189.9
346	U1425	D	37	H	3	W	5	299.868	1	100	0.2	130	65000	31.1111	20222.2
346	U1425	D	37	H	5	W	146	301.341	2.8	100	0.2	217	38750	26.7857	10379.5
346	U1425	D	37	H	4	W	140	301.808	1.1	100	0.2	66	30000	36.9014	11070.4
346	U1425	D	37	H	5	W	95	302.858	1.1	100	0.2	114	51818.2	60.2041	31196.7
346	U1425	D	37	H	6	W	42	303.828	0.9	100	0.2	64	35555.6	22.5225	8008.01
346	U1425	D	37	H	7	W	73	304.818	0.9	100	0.2	53	29444.4	11.7216	3451.36
346	U1425	D	37	H	8	W	51	305.698	0.9	100	0.2	32	17777.8	25.3205	4501.42
346	U1425	B	42	H	3	W	17	306.862	1	100	0.2	128	64000	31.3397	20057.4
346	U1425	B	42	H	3	W	106	307.752	1.1	100	0.2	24	10909.1	21.7822	2376.24
346	U1425	B	43	H	1	W	46	308.852	1.1	100	0.2	40	18181.8	36.5325	6642.27
346	U1425	B	43	H	2	W	5	309.942	1	100	0.2	37	18500	47.9592	8872.45
346	U1425	D	39	H	1	W	5	310.831	0.9	100	0.2	18	10000	26.7296	2672.96
346	U1425	D	39	H	1	W	107	311.851	1	100	0.2	21	10500	20.6154	2164.62
346	U1425	D	39	H	2	W	51	312.791	1.1	100	0.2	48	21818.2	10.4072	2270.67
346	U1425	D	39	H	3	W	7	313.851	1	100	0.2	26	13000	18.2099	2367.28
346	U1425	D	39	H	3	W	107	314.851	0.7	100	0.2	32	22857.1	32.1656	7352.14
346	U1425	B	44	H	2	W	127	315.86	1.2	100	0.2	74	30833.3	17.5487	5410.86
346	U1425	B	44	H	4	W	45	317.76	1	100	0.2	4	2000	4.56274	91.2548
346	U1425	D	40	H	2	W	10	318.86	1.2	100	0.2	26	10833.3	33.4572	3624.54
346	U1425	D	40	H	2	W	105	319.81	0.8	100	0.2	24	15000	10.7914	1618.71
346	U1425	B	45	H	4	W	55	321.769	0.6	100	0.2	50	41666.7	31.4607	13108.6
346	U1425	D	41	H	2	W	10	322.35	3.3	100	0.2	203	30757.6	17.5097	5385.57
346	U1425	D	41	H	1	W	85	322.626	0.9	100	0.2	34	18888.9	42.7966	8083.8
346	U1425	D	41	H	2	W	59	323.345	0.9	100	0.2	50	27777.8	17.8182	4949.49
346	U1425	D	41	H	3	W	5	324.355	1.2	100	0.2	85	35416.7	26.7925	9488.99
346	U1425	D	41	H	3	W	106	325.315	0.9	100	0.2	53	29444.4	35.6688	10502.5
346	U1425	D	41	H	4	W	52	325.985	0.9	100	0.2	37	20555.6	16.2162	3333.33
346	U1425	B	47	H	1	W	142	327.343	1.2	100	0.2	58	24166.7	30.5882	7392.16
346	U1425	B	47	H	3	W	42	329.343	0.8	100	0.2	40	25000	17.2043	4301.08
346	U1425	D	43	H	1	W	138	331.443	0.8	100	0.2	35	21875	0.44843	98.0942

## Sheet: composite dataset C. nakasekoi
Refer:	Matsuzaki, K.M., Itaki, T., Tada, R. and Kamikuri, S. (2018) Paleoceanographic history of the Japan Sea over the last 9.5 million years inferred from radiolarian assemblages (IODP Expedition 346 Sites U1425 and U1430). Progress in Earth and Planetary Science, v. 5., no. 54, pp. 1-33
a	Site	Hole	Core	Type	Sect	A/W	Offset (cm) Sample Bottom	CCSF-D_Patched_Ver1 (m)	Absolute abundance (This study)	C. nakasekoi (%)	C. nakasekoi (skel/g)	Reference
346	U1425	D	21	H	2	W	138	179.344	47678.6	0	0	This study
346	U1425	D	21	H	3	W	87	179.861	29090.9	0	0	Matsuzaki et al. (2018)
346	U1425	D	21	H	4	W	38	181.344	46034.5	0	0	This study
346	U1425	D	21	H	5	W	87	182.861	35272.7	0	0	Matsuzaki et al. (2018)
346	U1425	B	25	H	2	W	91	184.85	31503.8	0	0	Matsuzaki et al. (2018)
346	U1425	B	25	H	4	W	92	187.86	34865.9	0	0	Matsuzaki et al. (2018)
346	U1425	D	22	H	4	W	113	192.342	47600	0	0	This study
346	U1425	D	22	H	5	W	62	192.859	23779.5	0	0	Matsuzaki et al. (2018)
346	U1425	D	22	H	6	W	13	194.342	36451.6	0	0	This study
346	U1425	D	22	H	6	W	112	194.859	23728.8	0	0	Matsuzaki et al. (2018)
346	U1425	D	23	H	1	W	128	197.338	56000	0	0	This study
346	U1425	D	23	H	2	W	77	197.855	29800	0	0	Matsuzaki et al. (2018)
346	U1425	D	23	H	3	W	28	199.338	43448.3	0	0	This study
346	U1425	D	23	H	4	W	77	200.855	21439.4	0	0	Matsuzaki et al. (2018)
346	U1425	D	23	H	5	W	28	202.338	42931	0	0	This study
346	U1425	D	23	H	6	W	77	203.855	23095.2	0	0	Matsuzaki et al. (2018)
346	U1425	B	27	H	4	W	28	206.862	16704.1	0	0	Matsuzaki et al. (2018)
346	U1425	B	27	H	6	W	27	209.852	17835.8	0	0	Matsuzaki et al. (2018)
346	U1425	D	24	H	4	W	57	211.339	28392.9	0	0	This study
346	U1425	D	24	H	5	W	6	211.856	24545.5	0	0	Matsuzaki et al. (2018)
346	U1425	D	24	H	6	W	56	213.856	24370.4	0	0	Matsuzaki et al. (2018)
346	U1425	B	28	H	3	W	148	216.858	20963	0	0	Matsuzaki et al. (2018)
346	U1425	B	29	H	1	W	82	221.993	23851.9	0	0	Matsuzaki et al. (2018)
346	U1425	B	29	H	3	W	82	224.993	27205.9	0	0	Matsuzaki et al. (2018)
346	U1425	B	29	H	5	W	83	228.003	48074.1	0	0	Matsuzaki et al. (2018)
346	U1425	D	27	H	1	W	123	230.996	29697	0	0	Matsuzaki et al. (2018)
346	U1425	D	27	H	2	W	75	232.365	39444.4	0	0	This study
346	U1425	B	30	H	3	W	32	234.232	22704.6	0	0	Matsuzaki et al. (2018)
346	U1425	B	30	H	5	W	32	237.232	25474.5	0	0	Matsuzaki et al. (2018)
346	U1425	D	28	H	4	W	90	239.228	29864.3	0	0	Matsuzaki et al. (2018)
346	U1425	D	28	H	5	W	41	239.34	40862.1	0.414938	169.552	This study
346	U1425	D	28	H	6	W	90	242.228	31384.6	0	0	Matsuzaki et al. (2018)
346	U1425	D	29	H	1	W	46	244.23	45000	0	0	Matsuzaki et al. (2018)
346	U1425	D	29	H	1	W	147	244.342	47105.3	0.980392	461.816	This study
346	U1425	D	29	H	2	W	96	246.23	32112.7	0	0	Matsuzaki et al. (2018)
346	U1425	B	33	H	3	W	40	248.222	32052.4	0	0	Matsuzaki et al. (2018)
346	U1425	B	33	H	4	W	90	250.222	29507	0	0	Matsuzaki et al. (2018)
346	U1425	B	33	H	5	W	139	252.212	37697	0	0	Matsuzaki et al. (2018)
346	U1425	B	33	H	6	W	91	253.232	54285.7	0	0	Matsuzaki et al. (2018)
346	U1425	D	30	H	4	W	27	253.341	51617.6	0.398406	205.648	This study
346	U1425	D	30	H	5	W	76	256.229	25000	0	0	Matsuzaki et al. (2018)
346	U1425	B	34	H	3	W	98	256.341	36527.8	0.634921	231.922	This study
346	U1425	D	30	H	5	W	126	256.729	67500	0	0	This study
346	U1425	B	34	H	3	W	47	257.729	34000	0.40568	137.931	This study
346	U1425	B	34	H	4	W	6	258.819	61000	0.391134	238.592	This study
346	U1425	B	34	H	4	W	47	259.229	33034.5	0	0	Matsuzaki et al. (2018)
346	U1425	B	34	H	4	W	97	259.729	58181.8	0.952381	554.113	This study
346	U1425	B	34	H	5	W	47	260.729	50416.7	1.89504	955.418	This study
346	U1425	D	31	H	2	W	68	261.731	42500	5.60166	2380.71	This study
346	U1425	B	34	H	5	W	97	262.231	27634.4	6.28019	1735.49	Matsuzaki et al. (2018)
346	U1425	D	31	H	4	W	19	262.343	23088.2	6.8	1570	This study
346	U1425	D	31	H	3	W	18	262.731	75000	9.375	7031.25	This study
346	U1425	D	31	H	3	W	118	263.731	41363.6	18.7215	7743.88	This study
346	U1425	D	31	H	2	W	118	265.231	10115.8	1.92837	195.071	Matsuzaki et al. (2018)
346	U1425	D	32	H	3	W	106	265.343	35000	35.6	12460	This study
346	U1425	D	31	H	5	W	18	265.731	49230.8	15.8754	7815.57	This study
346	U1425	D	31	H	5	W	118	266.731	74500	15.6371	11649.6	This study
346	U1425	D	31	H	4	W	118	267.228	35457.6	15.37	5449.84	Matsuzaki et al. (2018)
346	U1425	B	35	H	3	W	98	267.728	27727.3	21.501	5961.64	This study
346	U1425	B	35	H	3	W	48	268.228	74000	10.7527	7956.99	Matsuzaki et al. (2018)
346	U1425	B	35	H	4	W	48	268.728	37000	15.0685	5575.34	This study
346	U1425	B	35	H	5	W	47	270.218	20000	21.7778	4355.56	This study
346	U1425	B	35	H	3	W	148	270.228	30102.4	17.6201	5304.08	Matsuzaki et al. (2018)
346	U1425	B	35	H	5	W	98	270.728	33636.4	20.4128	6866.14	This study
346	U1425	D	32	H	2	W	56	271.726	24000	18.5464	4451.13	This study
346	U1425	D	32	H	3	W	7	272.736	28846.2	26.7139	7705.95	This study
346	U1425	D	32	H	3	W	107	273.736	16666.7	29.6296	4938.27	This study
346	U1425	B	35	H	5	W	48	274.226	8888.89	56.7797	5047.08	Matsuzaki et al. (2018)
346	U1425	D	32	H	4	W	56	274.726	32000	35.6784	11417.1	This study
346	U1425	D	32	H	4	W	6	275.226	42608.7	31.7949	13547.4	Matsuzaki et al. (2018)
346	U1425	D	32	H	5	W	6	275.726	38500	22.7106	8743.59	This study
346	U1425	D	32	H	5	W	106	276.726	65000	17.0264	11067.1	This study
346	U1425	D	32	H	4	W	106	277.226	33086.4	25.4197	8410.46	Matsuzaki et al. (2018)
346	U1425	D	32	H	6	W	107	277.338	47142.9	16.1017	7590.8	This study
346	U1425	D	32	H	6	W	56	277.726	104091	14.3791	14967.3	This study
346	U1425	D	32	H	6	W	140	278.566	59090.9	15.6028	9219.86	This study
346	U1425	B	37	H	1	W	79	279.73	50000	23.6318	11815.9	This study
346	U1425	D	32	H	6	W	6	280.23	25333.3	30.2381	7660.32	Matsuzaki et al. (2018)
346	U1425	D	33	H	1	W	105	280.753	32000	25.8523	8272.73	This study
346	U1425	B	37	H	1	W	129	281.24	27280	14.3541	3915.79	Matsuzaki et al. (2018)
346	U1425	B	37	H	2	W	80	281.263	15066.7	12.4324	1873.15	Matsuzaki et al. (2018)
346	U1425	D	33	H	3	W	51	282.315	42708.3	7.23982	3092.01	This study
346	U1425	B	37	H	3	W	79	282.73	50357.1	8.35655	4208.12	This study
346	U1425	D	33	H	4	W	3	283.233	28757.4	8.4507	2430.2	Matsuzaki et al. (2018)
346	U1425	D	33	H	4	W	53	283.733	60000	9.35961	5615.76	This study
346	U1425	B	38	H	1	W	102	284.221	20531.6	7.06714	1450.99	Matsuzaki et al. (2018)
346	U1425	B	38	H	2	W	5	284.731	36923.1	2.75862	1018.57	This study
346	U1425	B	38	H	3	W	6	285.347	14230.8	2.54777	362.567	This study
346	U1425	B	38	H	2	W	105	285.731	16666.7	1.02041	170.068	This study
346	U1425	D	35	H	2	W	4	287.779	11333.3	23.6318	2678.28	This study
346	U1425	D	35	H	2	W	48	288.219	9139.78	4.49173	410.534	Matsuzaki et al. (2018)
346	U1425	D	35	H	2	W	98	288.719	3636.36	14.2857	519.481	This study
346	U1425	D	35	H	3	W	44	289.679	33888.9	33.1565	11236.4	This study
346	U1425	B	39	H	2	W	76	290.726	35416.7	52.0325	18428.2	This study
346	U1425	B	39	H	2	W	126	291.226	16315.8	49.0291	7999.49	Matsuzaki et al. (2018)
346	U1425	B	39	H	3	W	77	291.342	27794.1	37.037	10294.1	This study
346	U1425	B	39	H	3	W	26	291.726	13000	43.8725	5703.43	This study
346	U1425	B	40	X	1	W	11	292.339	37714.3	23.4323	8837.34	This study
346	U1425	B	39	H	4	W	10	292.696	26666.7	54.0323	14408.6	This study
346	U1425	B	39	H	4	W	61	293.206	23022.2	38.2436	8804.53	Matsuzaki et al. (2018)
346	U1425	B	40	X	1	W	60	293.723	47272.7	22.1939	10491.7	This study
346	U1425	B	40	X	2	W	59	294.223	6329.11	30.3279	1919.49	Matsuzaki et al. (2018)
346	U1425	B	40	X	2	W	8	294.703	44166.7	26.2911	11611.9	This study
346	U1425	B	40	X	2	W	109	295.713	17777.8	50.1385	8913.51	This study
346	U1425	B	40	X	3	W	10	296.223	13430.7	7.43802	998.974	Matsuzaki et al. (2018)
346	U1425	B	40	X	3	W	55	296.673	33333.3	30.6604	10220.1	This study
346	U1425	D	37	H	1	W	90	297.818	18750	26.0664	4887.44	This study
346	U1425	D	37	H	1	W	144	298.358	31413	23.3333	7329.71	Matsuzaki et al. (2018)
346	U1425	D	37	H	2	W	44	298.858	40833.3	27.4038	11189.9	This study
346	U1425	D	37	H	2	W	94	299.358	42637.4	20.979	8944.9	Matsuzaki et al. (2018)
346	U1425	D	37	H	3	W	5	299.868	65000	31.1111	20222.2	This study
346	U1425	D	37	H	5	W	146	301.341	38750	26.7857	10379.5	This study
346	U1425	D	37	H	4	W	95	301.358	45600	25.3829	11574.6	Matsuzaki et al. (2018)
346	U1425	D	37	H	4	W	140	301.808	30000	36.9014	11070.4	This study
346	U1425	D	37	H	5	W	45	302.358	27818.2	41.3203	11494.6	Matsuzaki et al. (2018)
346	U1425	D	37	H	5	W	95	302.858	51818.2	60.2041	31196.7	This study
346	U1425	D	37	H	6	W	42	303.828	35555.6	22.5225	8008.01	This study
346	U1425	D	37	H	7	W	73	304.818	29444.4	11.7216	3451.36	This study
346	U1425	D	37	H	8	W	51	305.698	17777.8	25.3205	4501.42	This study
346	U1425	B	42	H	3	W	17	306.862	64000	31.3397	20057.4	This study
346	U1425	B	42	H	3	W	67	307.362	10995.3	29.0837	3197.82	Matsuzaki et al. (2018)
346	U1425	B	42	H	3	W	106	307.752	10909.1	21.7822	2376.24	This study
346	U1425	D	38	H	2	W	127	308.354	16140.4	23.7342	3830.78	Matsuzaki et al. (2018)
346	U1425	B	43	H	1	W	46	308.852	18181.8	36.5325	6642.27	This study
346	U1425	B	43	H	2	W	5	309.942	18500	47.9592	8872.45	This study
346	U1425	D	39	H	1	W	5	310.831	10000	26.7296	2672.96	This study
346	U1425	D	39	H	1	W	57	311.351	13777.8	33.9572	4678.55	Matsuzaki et al. (2018)
346	U1425	D	39	H	1	W	107	311.851	10500	20.6154	2164.62	This study
346	U1425	D	39	H	2	W	51	312.791	21818.2	10.4072	2270.67	This study
346	U1425	D	39	H	2	W	107	313.351	19627.3	11.0811	2174.92	Matsuzaki et al. (2018)
346	U1425	D	39	H	3	W	7	313.851	13000	18.2099	2367.28	This study
346	U1425	D	39	H	3	W	57	314.351	13837.2	7.09677	981.995	Matsuzaki et al. (2018)
346	U1425	D	39	H	3	W	107	314.851	22857.1	32.1656	7352.14	This study
346	U1425	B	44	H	2	W	77	315.36	25423.7	14.841	3773.13	Matsuzaki et al. (2018)
346	U1425	B	44	H	2	W	127	315.86	30833.3	17.5487	5410.86	This study
346	U1425	B	44	H	4	W	5	317.36	14756.1	4.75	700.915	Matsuzaki et al. (2018)
346	U1425	B	44	H	4	W	45	317.76	2000	4.56274	91.2548	This study
346	U1425	D	40	H	2	W	10	318.86	10833.3	33.4572	3624.54	This study
346	U1425	D	40	H	2	W	60	319.36	6826.35	20.4489	1395.91	Matsuzaki et al. (2018)
346	U1425	D	40	H	2	W	105	319.81	15000	10.7914	1618.71	This study
346	U1425	D	40	H	3	W	10	320.36	10285.7	18.2692	1879.12	Matsuzaki et al. (2018)
346	U1425	D	40	H	3	W	110	321.36	32601.2	2.71739	885.901	Matsuzaki et al. (2018)
346	U1425	B	45	H	4	W	55	321.769	41666.7	31.4607	13108.6	This study
346	U1425	B	46	H	1	W	53	321.854	22378.4	19.8276	4437.09	Matsuzaki et al. (2018)
346	U1425	D	41	H	2	W	10	322.35	30757.6	17.5097	5385.57	This study
346	U1425	D	41	H	1	W	85	322.626	18888.9	42.7966	8083.8	This study
346	U1425	D	41	H	2	W	59	323.345	27777.8	17.8182	4949.49	This study
346	U1425	D	41	H	2	W	109	323.845	20736.2	11.2022	2322.91	Matsuzaki et al. (2018)
346	U1425	D	41	H	3	W	5	324.355	35416.7	26.7925	9488.99	This study
346	U1425	D	41	H	3	W	106	325.315	29444.4	35.6688	10502.5	This study
346	U1425	D	41	H	4	W	37	325.835	22736.8	28.9973	6593.07	Matsuzaki et al. (2018)
346	U1425	D	41	H	4	W	52	325.985	20555.6	16.2162	3333.33	This study
346	U1425	B	47	H	1	W	92	326.843	22006.1	35.1893	7743.79	Matsuzaki et al. (2018)
346	U1425	B	47	H	1	W	142	327.343	24166.7	30.5882	7392.16	This study
346	U1425	B	47	H	2	W	42	327.843	27626.5	26.0047	7184.19	Matsuzaki et al. (2018)
346	U1425	B	47	H	2	W	143	328.853	20307.7	19.544	3968.93	Matsuzaki et al. (2018)
346	U1425	B	47	H	3	W	42	329.343	25000	17.2043	4301.08	This study
346	U1425	B	47	H	3	W	92	329.843	17992.3	16.263	2926.08	Matsuzaki et al. (2018)
346	U1425	D	43	H	1	W	138	331.443	21875	0.44843	98.0942	This study

## Sheet: Composite selected species
	Refer:	Matsuzaki, K.M., Suzuki, N., and Tada, R. (2020) An intensified East Asian winter monsoon in the Japan Sea between 7.9 and 6.6 Ma. Geology, Vol.48, 919-923. https://doi.org/10.1130/G47393.1
Exp	Site	Hole	Core	Type	Sect	A/W	Offset (cm) Sample Bottom	CCSF-D_Patched_Ver1 (m)	C. papillosum (%) (Matsuzaki et al., 2020)	C. papillosum (skel/g) (this study)	C. sphaeris (%) (Matsuzaki et al. 2020)	C. sphaeris (skel/g)	Tetrapyle spp. (%) (Matsuzaki et al. 2020)	Tetrapyle spp (skel/g) (this study)	L. weddelium group (%) (Matsuzaki et al. 2020)	L. weddelium group (sel/g) (this study)
346	U1425	D	21	H	2	W	138	179.344	0	0	5.99251	2857.14	3.74532	1785.71	0	0
346	U1425	D	21	H	3	W	87	179.861	0	0	8.45921	773.154	0.906344	82.8379	1.81269	165.676
346	U1425	D	21	H	4	W	38	181.344	0	0	9.3633	2723.87	4.49438	1307.46	1.1236	326.864
346	U1425	D	21	H	5	W	87	182.861	0	0	9.17874	333.773	0.724638	26.3505	6.76329	245.938
346	U1425	B	25	H	2	W	91	184.85	0	0	14.4476	4896.13	0	0	1.13314	384.01
346	U1425	B	25	H	4	W	92	187.86	0	0	11.0577	3916.27	0	0	2.88462	1021.63
346	U1425	D	22	H	4	W	113	192.342	0	0	11.7647	5415.82	4.62185	2127.64	3.78151	1740.8
346	U1425	D	22	H	5	W	62	192.859	0	0	15.6716	2556.95	1.74129	284.106	6.71642	1095.84
346	U1425	D	22	H	6	W	13	194.342	0	0	7.45763	2630.51	3.05085	1076.12	5.42373	1913.1
346	U1425	D	22	H	6	W	112	194.859	0	0	9.70149	2696.44	1.49254	414.838	7.46269	2074.19
346	U1425	D	23	H	1	W	128	197.338	0	0	9.58333	3019.11	0.833333	262.531	9.16667	2887.84
346	U1425	D	23	H	2	W	77	197.855	0	0	10.3286	1342.72	0.938967	122.066	7.74648	1007.04
346	U1425	D	23	H	3	W	28	199.338	0	0	9.30233	3243.34	1.16279	405.417	8.52713	2973.06
346	U1425	D	23	H	4	W	77	200.855	0.574713	216.749	15.5172	5852.22	1.43678	541.872	4.02299	1517.24
346	U1425	D	23	H	5	W	28	202.338	0	0	13.6531	6498.89	1.10701	526.937	8.11808	3864.21
346	U1425	D	23	H	6	W	77	203.855	0	0	6.17284	1646.09	0.493827	131.687	5.92593	1580.25
346	U1425	B	27	H	4	W	28	206.862	0	0	6.23229	1434.81	0.849858	195.656	3.11615	717.406
346	U1425	B	27	H	6	W	27	209.852	0.995025	470.375	6.46766	3057.44	0	0	6.46766	3057.44
346	U1425	D	24	H	4	W	57	211.339	0	0	9.72222	2311.9	0	0	12.037	2862.35
346	U1425	D	24	H	5	W	6	211.856	0.309598	19.5948	8.66873	548.654	0.309598	19.5948	4.64396	293.922
346	U1425	D	24	H	6	W	56	213.856	0.437637	193.29	3.28228	1449.67	0.437637	193.29	3.06346	1353.03
346	U1425	B	28	H	3	W	148	216.858	1.12867	200.652	8.57788	1524.96	0.677201	120.391	4.51467	802.608
346	U1425	B	29	H	1	W	82	221.993	0	0	4.30622	578.354	0.478469	64.2615	4.54545	610.484
346	U1425	B	29	H	3	W	82	224.993	0	0	7.08155	2360.52	1.28755	429.185	2.14592	715.308
346	U1425	B	29	H	5	W	83	228.003	0.464396	87.0743	7.58514	1422.21	0	0	4.02477	754.644
346	U1425	D	27	H	1	W	123	230.996	0.204918	64.371	11.4754	3604.78	1.02459	321.855	2.45902	772.452
346	U1425	D	27	H	2	W	75	232.365	0	0	9.57854	3491.53	0.383142	139.661	2.29885	837.968
346	U1425	B	30	H	3	W	32	234.232	0	0	25	10208.3	0.438596	179.094	1.09649	447.734
346	U1425	B	30	H	5	W	32	237.232	0	0	4.64037	1978.53	1.85615	791.413	2.08817	890.339
346	U1425	D	28	H	4	W	90	239.228	0	0	4.60829	2995.39	0.921659	599.078	1.38249	898.618
346	U1425	D	28	H	5	W	41	239.34	0	0	1.65975	393.839	0.414938	98.4598	2.48963	590.759
346	U1425	D	28	H	6	W	90	242.228	0	0	6.89655	2672.41	1.47783	572.66	2.46305	954.433
346	U1425	D	29	H	1	W	46	244.23	0	0	5.18868	2366.04	0.943396	430.189	0.943396	430.189
346	U1425	D	29	H	1	W	147	244.342	0	0	1.47059	823.529	0.980392	549.02	5.88235	3294.12
346	U1425	D	29	H	2	W	96	246.23	0	0	1.40845	422.535	2.8169	845.07	0.938967	281.69
346	U1425	B	33	H	3	W	40	248.222	0.473934	131.84	5.45024	1516.16	13.7441	3823.35	3.08057	856.958
346	U1425	B	33	H	4	W	90	250.222	0.239808	124.264	9.83213	5094.83	16.307	8449.97	1.19904	621.321
346	U1425	B	33	H	5	W	139	252.212	0.321543	114.327	19.9357	7088.25	0.643087	228.653	0.96463	342.98
346	U1425	B	33	H	6	W	91	253.232	0	0	8.08729	2381.26	4.87805	1436.31	0.256739	75.5955
346	U1425	D	30	H	4	W	27	253.341	0	0	1.59363	474.9	3.18725	949.801	0.398406	118.725
346	U1425	D	30	H	5	W	76	256.229	0	0	2.69542	479.185	12.938	2300.09	1.07817	191.674
346	U1425	B	34	H	3	W	98	256.341	0	0	6.66667	2896.55	5.39683	2344.83	2.85714	1241.38
346	U1425	D	30	H	5	W	126	256.729	0.959233	205.654	4.55635	976.855	2.8777	616.961	0.719424	154.24
346	U1425	B	34	H	3	W	47	257.729	0	0	15.0101	6444.01	3.44828	1480.38	0	0
346	U1425	B	34	H	4	W	6	258.819	0.65189	150.556	3.12907	722.667	1.56454	361.334	1.43416	331.222
346	U1425	B	34	H	4	W	47	259.229	0.623701	399.168	1.8711	1197.51	2.7027	1729.73	0.623701	399.168
346	U1425	B	34	H	4	W	97	259.729	0	0	2.14286	357.945	2.7381	457.375	0.595238	99.4293
346	U1425	B	34	H	5	W	47	260.729	1.02041	181.998	2.91545	519.995	1.45773	259.997	0.874636	155.998
346	U1425	D	31	H	2	W	68	261.731	0.622407	176.719	4.14938	1178.13	1.45228	412.344	0.207469	58.9063
346	U1425	B	34	H	5	W	97	262.231	0.483092	53.1172	1.93237	212.469	2.657	292.145	0.966184	106.234
346	U1425	D	31	H	4	W	19	262.343	1.6	392.727	9.2	2258.18	1.6	392.727	0	0
346	U1425	D	31	H	3	W	18	262.731	0.480769	117.165	3.60577	878.739	0.721154	175.748	0.480769	117.165
346	U1425	D	31	H	3	W	118	263.731	0.456621	95.7213	6.39269	1340.1	0.684932	143.582	0.456621	95.7213
346	U1425	D	31	H	2	W	118	265.231	0.550964	60.1052	5.50964	601.052	1.92837	210.368	3.30579	360.631
346	U1425	D	32	H	3	W	106	265.343	1.6	381.63	0	0	2	477.037	1.6	381.63
346	U1425	D	31	H	5	W	18	265.731	1.18694	322.918	0.74184	201.824	0.296736	80.7296	0.296736	80.7296
346	U1425	D	31	H	5	W	118	266.731	0.772201	371.228	3.66795	1763.33	0.3861	185.614	1.9305	928.071
346	U1425	D	31	H	4	W	118	267.228	0.379507	61.2537	5.12334	826.925	0.56926	91.8806	2.46679	398.149
346	U1425	B	35	H	3	W	98	267.728	1.21704	361.424	1.21704	361.424	1.62272	481.898	0	0
346	U1425	B	35	H	3	W	48	268.228	0.672043	122.19	3.36022	610.948	1.74731	317.693	0.672043	122.19
346	U1425	B	35	H	4	W	48	268.728	1.36986	540.335	0	0	4.3379	1711.06	0	0
346	U1425	B	35	H	5	W	47	270.218	1.11111	252.274	0.222222	50.4547	1.55556	353.183	1.33333	302.728
346	U1425	B	35	H	3	W	148	270.228	0.686499	127.002	4.57666	846.682	2.0595	381.007	5.94966	1100.69
346	U1425	B	35	H	5	W	98	270.728	2.52294	642.704	0	0	0.458716	116.855	0.458716	116.855
346	U1425	D	32	H	2	W	56	271.726	1.25313	374.239	3.00752	898.173	1.00251	299.391	1.50376	449.087
346	U1425	D	32	H	3	W	7	272.736	0.472813	193.201	0.945626	386.403	1.41844	579.604	0	0
346	U1425	D	32	H	3	W	107	273.736	0	0	1.15741	363.248	0	0	0.462963	145.299
346	U1425	B	35	H	5	W	48	274.226	0.564972	56.4972	2.54237	254.237	2.82486	282.486	2.82486	282.486
346	U1425	D	32	H	4	W	56	274.726	0.502513	226.131	1.25628	565.327	0	0	1.00503	452.261
346	U1425	D	32	H	4	W	6	275.226	0.25641	35.3276	0	0	0.512821	70.6553	0.25641	35.3276
346	U1425	D	32	H	5	W	6	275.726	0.732601	345.094	1.28205	603.914	0.732601	345.094	0.18315	86.2734
346	U1425	D	32	H	5	W	106	276.726	1.19904	385.044	0.479616	154.018	1.19904	385.044	0	0
346	U1425	D	32	H	4	W	106	277.226	0	0	1.43885	151.079	1.43885	151.079	0	0
346	U1425	D	32	H	6	W	107	277.338	1.27119	407.446	0	0	0.423729	135.815	0	0
346	U1425	D	32	H	6	W	56	277.726	0.217865	64.2855	1.08932	321.427	0.87146	257.142	0	0
346	U1425	D	32	H	6	W	140	278.566	0.236407	89.1181	0.472813	178.236	1.65485	623.827	0.236407	89.1181
346	U1425	B	37	H	1	W	79	279.73	0.248756	135.039	0	0	3.23383	1755.51	0	0
346	U1425	D	32	H	6	W	6	280.23	1.19048	259.74	0.714286	155.844	5.95238	1298.7	0.952381	207.792
346	U1425	D	33	H	1	W	105	280.753	1.42045	733.205	0.284091	146.641	1.98864	1026.49	0	0
346	U1425	B	37	H	1	W	129	281.24	0.717703	140.866	0	0	2.39234	469.553	0.956938	187.821
346	U1425	B	37	H	2	W	80	281.263	1.62162	210.811	6.21622	808.108	1.62162	210.811	1.89189	245.946
346	U1425	D	33	H	3	W	51	282.315	0.904977	226.244	0	0	12.2172	3054.3	2.26244	565.611
346	U1425	B	37	H	3	W	79	282.73	0.278552	101.749	1.67131	610.492	1.39276	508.743	0	0
346	U1425	D	33	H	4	W	3	283.233	2.58216	357.299	0	0	10.7981	1494.16	1.64319	227.372
346	U1425	D	33	H	4	W	53	283.733	1.72414	1163.79	1.47783	997.537	7.88177	5320.2	0.246305	166.256
346	U1425	B	38	H	1	W	102	284.221	2.4735	565.371	9.54064	2180.72	4.947	1130.74	0	0
346	U1425	B	38	H	2	W	5	284.731	0	0	1.37931	468.966	7.24138	2462.07	0.344828	117.241
346	U1425	B	38	H	3	W	6	285.347	0	0	0.636943	388.535	1.91083	1165.61	2.54777	1554.14
346	U1425	B	38	H	2	W	105	285.731	2.80612	926.988	0	0	0.510204	168.543	0.765306	252.815
346	U1425	D	35	H	2	W	4	287.779	1.49254	752.488	0	0	0.497512	250.829	0.746269	376.244
346	U1425	D	35	H	2	W	48	288.219	10.1655	2584.45	0	0	1.41844	360.62	0.945626	240.414
346	U1425	D	35	H	2	W	98	288.719	0.58309	247.813	0	0	0	0	0.874636	371.72
346	U1425	D	35	H	3	W	44	289.679	5.03979	1392.72	0	0	2.12202	586.407	0.265252	73.3008
346	U1425	B	39	H	2	W	76	290.726	1.62602	375.418	0	0	0	0	0	0
346	U1425	B	39	H	2	W	126	291.226	2.18447	673.544	0	0	0.728155	224.515	0	0
346	U1425	B	39	H	3	W	77	291.342	1.64609	1234.57	0	0	3.7037	2777.78	1.23457	925.926
346	U1425	B	39	H	3	W	26	291.726	0.980392	405.526	0	0	0.735294	304.144	0.490196	202.763
346	U1425	B	40	X	1	W	11	292.339	3.30033	333.856	0	0	21.1221	2136.68	1.65017	166.928
346	U1425	B	39	H	4	W	10	292.696	0.268817	94.086	0	0	0.268817	94.086	0	0
346	U1425	B	39	H	4	W	61	293.206	2.26629	334.416	0	0	3.68272	543.426	0	0
346	U1425	B	40	X	1	W	60	293.723	2.80612	1381.48	0	0	11.9898	5902.67	2.04082	1004.71
346	U1425	B	40	X	2	W	59	294.223	0	0	0	0	11.4754	229.508	0	0
346	U1425	B	40	X	2	W	8	294.703	0.704225	524.648	0	0	5.16432	3847.42	2.34742	1748.83
346	U1425	B	40	X	2	W	109	295.713	3.04709	1080.43	0.277008	98.2206	1.93906	687.544	0.277008	98.2206
346	U1425	B	40	X	3	W	10	296.223	7.43802	805.785	0	0	3.85675	417.815	4.13223	447.658
346	U1425	B	40	X	3	W	55	296.673	1.17925	326.973	0	0	1.65094	457.762	0.471698	130.789
346	U1425	D	37	H	1	W	90	297.818	1.4218	1052.13	0	0	0.947867	701.422	0.7109	526.066
346	U1425	D	37	H	1	W	144	298.358	0.769231	52.5104	0	0	4.10256	280.055	0.25641	17.5035
346	U1425	D	37	H	2	W	44	298.858	2.16346	800.481	0	0	0.480769	177.885	0	0
346	U1425	D	37	H	2	W	94	299.358	1.1655	174.825	0	0	0.2331	34.965	0.4662	69.9301
346	U1425	D	37	H	3	W	5	299.868	0.987654	197.531	0	0	0.493827	98.7654	0	0
346	U1425	D	37	H	5	W	146	301.341	2.14286	645.051	0	0	1.07143	322.526	1.42857	430.034
346	U1425	D	37	H	4	W	95	301.358	0.875274	90.0281	0	0	1.09409	112.535	0.218818	22.507
346	U1425	D	37	H	4	W	140	301.808	0.28169	94.7503	0	0	0.56338	189.501	0.28169	94.7503
346	U1425	D	37	H	5	W	45	302.358	1.46699	478.257	0	0	0.733496	239.128	1.22249	398.547
346	U1425	D	37	H	5	W	95	302.858	0.765306	183.673	0	0	0	0	2.55102	612.245
346	U1425	D	37	H	6	W	42	303.828	1.12613	324.844	0	0	0.225225	64.9688	0.45045	129.938
346	U1425	D	37	H	7	W	73	304.818	0	0	0	0	0	0	0	0
346	U1425	D	37	H	8	W	51	305.698	0.320513	28.49	0	0	1.28205	113.96	1.92308	170.94
346	U1425	B	42	H	3	W	17	306.862	1.43541	459.33	0	0	0.239234	76.555	0.478469	153.11
346	U1425	B	42	H	3	W	67	307.362	1.19522	498.008	0	0	2.78884	1162.02	2.78884	1162.02
346	U1425	B	42	H	3	W	106	307.752	0.660066	281.246	0	0	1.65017	703.114	0.660066	281.246
346	U1425	D	38	H	2	W	127	308.354	0.316456	70.8177	0	0	1.58228	354.088	1.89873	424.906
346	U1425	B	43	H	1	W	46	308.852	0	0	0	0	0.309598	119.195	1.23839	476.78
346	U1425	B	43	H	2	W	5	309.942	0.340136	221.088	0	0	1.02041	663.265	0	0
346	U1425	D	39	H	1	W	5	310.831	0.628931	208.091	0	0	0.628931	208.091	0	0
346	U1425	D	39	H	1	W	57	311.351	1.3369	411.198	0	0	2.40642	740.156	1.87166	575.677
346	U1425	D	39	H	1	W	107	311.851	0	0	0	0	3.07692	1450.55	0	0
346	U1425	D	39	H	2	W	51	312.791	1.35747	1413	0	0	3.16742	3297	0.904977	941.999
346	U1425	D	39	H	2	W	107	313.351	1.08108	204.204	0	0	7.83784	1480.48	0.540541	102.102
346	U1425	D	39	H	3	W	7	313.851	0.308642	182.379	0	0	3.08642	1823.79	0.617284	364.759
346	U1425	D	39	H	3	W	57	314.351	3.87097	1075.27	0	0	4.51613	1254.48	1.29032	358.423
346	U1425	D	39	H	3	W	107	314.851	0.318471	159.236	0	0	1.27389	636.943	0	0
346	U1425	B	44	H	2	W	77	315.36	1.06007	219.818	0	0	2.4735	512.909	0	0
346	U1425	B	44	H	2	W	127	315.86	0.557103	141.133	0	0	2.22841	564.531	0.835655	211.699
346	U1425	B	44	H	4	W	5	317.36	3	1062.5	0	0	3.25	1151.04	2.75	973.958
346	U1425	B	44	H	4	W	45	317.76	2.28137	730.038	0	0	0.760456	243.346	2.6616	851.711
346	U1425	D	40	H	2	W	10	318.86	0.371747	101.413	0	0	0.743494	202.825	0	0
346	U1425	D	40	H	2	W	60	319.36	3.74065	1101.41	0	0	5.73566	1688.83	3.2419	954.558
346	U1425	D	40	H	2	W	105	319.81	1.07914	162.59	0	0	3.23741	487.77	1.79856	270.983
346	U1425	D	40	H	3	W	10	320.36	0.961538	218.623	0	0	3.84615	874.494	0	0
346	U1425	D	40	H	3	W	110	321.36	0.543478	111.715	0	0	7.88043	1619.87	3.26087	670.29
346	U1425	B	45	H	4	W	55	321.769	0.749064	319.913	0	0	1.49813	639.825	0	0
346	U1425	B	46	H	1	W	53	321.854	1.14943	252.943	0	0	2.87356	632.359	0	0
346	U1425	D	41	H	2	W	10	322.35	0.77821	391.884	0	0	1.16732	587.827	0.77821	391.884
346	U1425	D	41	H	1	W	85	322.626	0.847458	243.707	0	0	0.847458	243.707	1.27119	365.56
346	U1425	D	41	H	2	W	59	323.345	1.81818	1090.91	0	0	0	0	0.363636	218.182
346	U1425	D	41	H	2	W	109	323.845	0.819672	198.087	0	0	1.36612	330.146	2.18579	528.233
346	U1425	D	41	H	3	W	5	324.355	2.26415	464.866	0	0	0	0	3.39623	697.298
346	U1425	D	41	H	3	W	106	325.315	0.955414	352.768	0	0	0.318471	117.589	0.636943	235.179
346	U1425	D	41	H	4	W	37	325.835	1.89702	524.079	0	0	2.16802	598.948	2.16802	598.948
346	U1425	D	41	H	4	W	52	325.985	3.0888	439.56	0	0	0.3861	54.9451	1.5444	219.78
346	U1425	B	47	H	1	W	92	326.843	2.00445	407.058	0	0	0.445434	90.4574	6.23608	1266.4
346	U1425	B	47	H	1	W	142	327.343	0.784314	130.719	0	0	0	0	0.784314	130.719
346	U1425	B	47	H	2	W	42	327.843	0.945626	236.407	0	0	0.945626	236.407	3.07329	768.322
346	U1425	B	47	H	2	W	143	328.853	0	0	0	0	0	0	0.325733	58.6068
346	U1425	B	47	H	3	W	42	329.343	0	0	0	0	1.43369	66.5643	0	0
346	U1425	B	47	H	3	W	92	329.843	0.346021	75.692	0	0	2.07612	454.152	0	0
346	U1425	D	43	H	1	W	138	331.443	0	0	0	0	3.13901	355.755	0.44843	50.8221

## Sheet: Age Control
	Refer:		Kurokawa, S., Tada, R., Matsuzaki, K.M., Irino, T. and Lofi, J. (2019) Cyclostratigraphy of Late Miocene-Pliocene sediments at IODP Sites U1425 and U1430 in the Japan Sea and paleoceanographic implications. Progress in Earth and Planetary Science, v. 6., no. 2, pp.1-20
Exp	Site	Hole	Core	Type	Sect	A/W	Offset (cm) Sample Bottom	CCSF-D_Patched_rev20170309 (m)	Age (Ma)	Sed. Rates (m/myr)	Absolute abundance (This study)
Tie point of Kurokawa et al. 2019								176.314	5.207
346	U1425	D	21	H	3	W	87	179.861	5.29198		29090.9
Tie point of Kurokawa et al. 2019								179.862	5.292	41.7463
346	U1425	D	21	H	4	W	38	180.871	5.31625		46034.5
346	U1425	D	21	H	5	W	87	182.861	5.36408		35272.7
Tie point of Kurokawa et al. 2019								183.565	5.381	41.6048
346	U1425	B	25	H	2	W	91	184.85	5.41442		31503.8
Tie point of Kurokawa et al. 2019								187.524	5.484	38.4403
346	U1425	B	25	H	4	W	92	187.86	5.49181		34865.9
Tie point of Kurokawa et al. 2019								191.861	5.585	42.9349
346	U1425	D	22	H	4	W	113	191.869	5.58513		47600
346	U1425	D	22	H	5	W	62	192.859	5.59994		23779.5
346	U1425	D	22	H	6	W	13	193.869	5.61505		36451.6
346	U1425	D	22	H	6	W	112	194.859	5.62986		23728.8
Tie point of Kurokawa et al. 2019								197.275	5.666	66.8359
346	U1425	D	23	H	1	W	128	196.865	5.65658		56000
346	U1425	D	23	H	2	W	77	197.855	5.67937		29800
346	U1425	D	23	H	3	W	28	198.865	5.70261		43448.3
346	U1425	D	23	H	4	W	77	200.855	5.74841		21439.4
Tie point of Kurokawa et al. 2019								201.098	5.754	43.4514
346	U1425	D	23	H	5	W	28	201.865	5.77547		42931
346	U1425	D	23	H	6	W	77	203.855	5.83117		23095.2
Tie point of Kurokawa et al. 2019								204.85	5.859	35.7293
346	U1425	B	27	H	4	W	28	206.862	5.91272		16704.1
Tie point of Kurokawa et al. 2019								208.746	5.963	37.4603
346	U1425	B	27	H	6	W	27	209.852	5.99401		17835.8
346	U1425	D	24	H	4	W	57	210.866	6.02242		28392.9
346	U1425	D	24	H	5	W	6	211.856	6.05016		24545.5
Tie point of Kurokawa et al. 2019								212.064	6.056	35.685
346	U1425	D	24	H	6	W	56	213.856	6.11208		24370.4
Tie point of Kurokawa et al. 2019								215.1	6.151	31.9486
346	U1425	B	28	H	3	W	148	216.858	6.19438		20963
Tie point of Kurokawa et al. 2019								219.194	6.252	40.5366
346	U1425	B	29	H	1	W	82	221.993	6.33105		23851.9
Tie point of Kurokawa et al. 2019								222.841	6.355	35.4132
346	U1425	B	29	H	3	W	82	224.993	6.41813		27205.9
Tie point of Kurokawa et al. 2019								226.079	6.45	34.0857
346	U1425	B	29	H	5	W	83	228.003	6.49314		48074.1
Tie point of Kurokawa et al. 2019								229.736	6.532	44.5934
346	U1425	D	27	H	1	W	123	230.996	6.56188		29697
346	U1425	D	27	H	2	W	75	232.365	6.59436		39444.4
Tie point of Kurokawa et al. 2019								233.783	6.628	42.1533
346	U1425	B	30	H	3	W	32	234.232	6.63422		22704.6
346	U1425	B	30	H	5	W	32	237.232	6.67579		25474.5
346	U1425	D	28	H	4	W	90	239.228	6.70345		29864.3
346	U1425	D	28	H	5	W	41	240.238	6.71744		40862.1
Tie point of Kurokawa et al. 2019								241	6.728	72.1735
346	U1425	D	28	H	6	W	90	242.228	6.7516		31384.6
346	U1425	D	29	H	1	W	46	244.23	6.79008		45000
346	U1425	D	29	H	1	W	147	245.24	6.80949		47105.3
Tie point of Kurokawa et al. 2019								245.84	6.821	52.0363
346	U1425	D	29	H	2	W	96	246.23	6.83031		32112.7
346	U1425	B	33	H	3	W	40	248.222	6.87775		32052.4
Tie point of Kurokawa et al. 2019								249.576	6.91	41.9769
346	U1425	B	33	H	4	W	90	250.222	6.92868		29507
346	U1425	B	33	H	5	W	139	252.212	6.98621		37697
Tie point of Kurokawa et al. 2019								252.965	7.008	34.5914
346	U1425	B	33	H	6	W	91	253.232	7.01689		54285.7
346	U1425	D	30	H	4	W	27	254.239	7.05055		51617.6
346	U1425	D	30	H	5	W	76	256.229	7.11703		25000
Tie point of Kurokawa et al. 2019								256.108	7.113	29.9311
346	U1425	D	30	H	5	W	126	256.729	7.13776		67500
346	U1425	B	34	H	3	W	47	257.729	7.17765		34000
346	U1425	B	34	H	3	W	98	258.239	7.19799		36527.8
Tie point of Kurokawa et al. 2019								258.615	7.213	25.0715
346	U1425	B	34	H	4	W	6	258.819	7.21967		61000
346	U1425	B	34	H	4	W	47	259.229	7.23309		33034.5
346	U1425	B	34	H	4	W	97	259.729	7.24945		58181.8
346	U1425	B	34	H	5	W	47	260.729	7.28218		50416.7
346	U1425	B	34	H	5	W	97	261.229	7.29855		27634.4
Tie point of Kurokawa et al. 2019								261.334	7.302	30.5508
346	U1425	D	31	H	2	W	68	261.731	7.31347		42500
346	U1425	D	31	H	3	W	18	262.731	7.34238		75000
346	U1425	D	31	H	2	W	118	262.231	7.32793		10115.8
346	U1425	D	31	H	3	W	118	263.731	7.3713		41363.6
346	U1425	D	31	H	4	W	19	264.241	7.38604		23088.2
Tie point of Kurokawa et al. 2019								264.343	7.389	34.5863
346	U1425	D	31	H	4	W	118	265.231	7.41535		35457.6
346	U1425	D	31	H	5	W	18	265.731	7.42993		49230.8
346	U1425	D	31	H	5	W	118	266.731	7.45907		74500
Tie point of Kurokawa et al. 2019								267.569	7.483	34.3142
346	U1425	B	35	H	3	W	48	267.228	7.47217		74000
346	U1425	B	35	H	3	W	98	267.728	7.48805		27727.3
346	U1425	B	35	H	3	W	148	268.228	7.50394		30102.4
346	U1425	B	35	H	4	W	48	268.728	7.51982		37000
346	U1425	B	35	H	5	W	47	270.218	7.56716		20000
346	U1425	B	35	H	5	W	48	270.228	7.56747		8888.89
Tie point of Kurokawa et al. 2019								270.559	7.578	31.4773
346	U1425	B	35	H	5	W	98	270.728	7.58146		33636.4
346	U1425	D	32	H	2	W	56	271.726	7.60195		24000
346	U1425	D	32	H	3	W	7	272.736	7.62267		28846.2
346	U1425	D	32	H	3	W	106	273.726	7.64298		35000
346	U1425	D	32	H	3	W	107	273.736	7.64318		16666.7
Tie point of Kurokawa et al. 2019								274.02	7.649	48.7427
346	U1425	D	32	H	4	W	6	274.226	7.65463		42608.7
346	U1425	D	32	H	4	W	56	274.726	7.66825		32000
346	U1425	D	32	H	4	W	106	275.226	7.68188		33086.4
346	U1425	D	32	H	5	W	6	275.726	7.69551		38500
346	U1425	D	32	H	4	W	106	275.226	7.68188		33086.4
346	U1425	D	32	H	5	W	106	276.726	7.72276		65000
346	U1425	D	32	H	6	W	6	277.226	7.73638		25333.3
Tie point of Kurokawa et al. 2019								277.249	7.737	36.6931
346	U1425	D	32	H	6	W	56	277.726	7.75057		104091
346	U1425	D	32	H	6	W	107	278.236	7.76507		47142.9
346	U1425	D	32	H	6	W	140	278.566	7.77445		59090.9
346	U1425	B	37	H	1	W	79	279.73	7.80753		50000
346	U1425	B	37	H	1	W	129	280.23	7.82175		27280
346	U1425	D	33	H	1	W	105	280.753	7.83661		32000
Tie point of Kurokawa et al. 2019								280.943	7.842	35.1781
346	U1425	B	37	H	1	W	129	280.23	7.82156		27280
346	U1425	B	37	H	2	W	80	281.24	7.85054		15066.7
346	U1425	B	37	H	3	W	79	282.73	7.8933		50357.1
346	U1425	D	33	H	3	W	51	283.213	7.90716		42708.3
346	U1425	D	33	H	4	W	3	283.233	7.90773		28757.4
346	U1425	D	33	H	4	W	53	283.733	7.92208		60000
346	U1425	B	38	H	1	W	102	284.221	7.93609		20531.6
Tie point of Kurokawa et al. 2019								284.636	7.948	34.8462
346	U1425	B	38	H	2	W	5	284.731	7.95042		36923.1
346	U1425	B	38	H	2	W	105	285.731	7.9759		16666.7
346	U1425	B	38	H	3	W	6	286.241	7.98889		14230.8
346	U1425	D	35	H	2	W	4	287.779	8.02807		11333.3
346	U1425	D	35	H	2	W	48	288.219	8.03928		9139.78
Tie point of Kurokawa et al. 2019								288.443	8.045	39.2451
346	U1425	D	35	H	2	W	98	288.719	8.05077		3636.36
346	U1425	D	35	H	3	W	44	289.679	8.07086		33888.9
346	U1425	B	39	H	2	W	76	290.726	8.09279		35416.7
346	U1425	B	39	H	2	W	126	291.226	8.10326		16315.8
346	U1425	B	39	H	3	W	26	291.726	8.11373		13000
346	U1425	B	39	H	3	W	77	292.236	8.1244		27794.1
Tie point of Kurokawa et al. 2019								292.552	8.131	47.7709
346	U1425	B	39	H	4	W	10	292.696	8.13406		26666.7
346	U1425	B	39	H	4	W	61	293.206	8.14486		23022.2
346	U1425	B	40	X	1	W	11	293.233	8.14542		37714.3
346	U1425	B	40	X	1	W	60	293.723	8.1558		47272.7
346	U1425	B	40	X	2	W	8	294.703	8.17654		44166.7
346	U1425	B	40	X	2	W	59	295.213	8.18733		6329.11
346	U1425	B	40	X	2	W	109	295.713	8.19792		17777.8
346	U1425	B	40	X	3	W	10	296.223	8.20871		13430.7
346	U1425	B	40	X	3	W	55	296.673	8.21824		33333.3
Tie point of Kurokawa et al. 2019								297.181	8.229	47.244
346	U1425	D	37	H	1	W	90	297.818	8.24043		18750
346	U1425	D	37	H	1	W	144	298.358	8.25012		31413
346	U1425	D	37	H	2	W	44	298.858	8.2591		40833.3
346	U1425	D	37	H	2	W	94	299.358	8.26808		42637.4
346	U1425	D	37	H	3	W	5	299.868	8.27723		65000
346	U1425	D	37	H	4	W	95	301.358	8.30398		45600
346	U1425	D	37	H	4	W	140	301.808	8.31206		30000
346	U1425	D	37	H	5	W	45	302.358	8.32194		27818.2
346	U1425	D	37	H	5	W	95	302.858	8.33092		51818.2
Tie point of Kurokawa et al. 2019								303.141	8.336	55.6971
346	U1425	D	37	H	5	W	146	303.368	8.3416		38750
346	U1425	D	37	H	6	W	42	303.828	8.35296		35555.6
346	U1425	D	37	H	7	W	73	304.818	8.37741		29444.4
346	U1425	D	37	H	8	W	51	305.698	8.39914		17777.8
346	U1425	B	42	H	3	W	17	306.862	8.42789		64000
346	U1425	B	42	H	3	W	67	307.362	8.44024		10995.3
Tie point of Kurokawa et al. 2019								307.393	8.441	40.497
346	U1425	B	42	H	3	W	106	307.752	8.44829		10909.1
346	U1425	D	38	H	2	W	127	308.354	8.4605		16140.4
346	U1425	B	43	H	1	W	46	308.852	8.47063		18181.8
346	U1425	B	43	H	2	W	5	309.942	8.49276		18500
346	U1425	D	39	H	1	W	5	310.831	8.5108		10000
346	U1425	D	39	H	1	W	57	311.351	8.52135		13777.8
Tie point of Kurokawa et al. 2019								311.58	8.526	49.2558
346	U1425	D	39	H	1	W	107	311.851	8.53177		10500
346	U1425	D	39	H	2	W	51	312.791	8.55177		21818.2
346	U1425	D	39	H	2	W	107	313.351	8.56369		19627.3
346	U1425	D	39	H	3	W	7	313.851	8.57433		13000
346	U1425	D	39	H	3	W	57	314.351	8.58497		13837.2
346	U1425	D	39	H	3	W	107	314.851	8.59561		22857.1
346	U1425	B	44	H	2	W	77	315.36	8.60644		25423.7
Tie point of Kurokawa et al. 2019								315.856	8.617	46.9906
346	U1425	B	44	H	2	W	127	315.86	8.61711		30833.3
346	U1425	B	44	H	4	W	5	317.36	8.65995		14756.1
346	U1425	B	44	H	4	W	45	317.76	8.67138		2000
346	U1425	D	40	H	2	W	10	318.86	8.70281		10833.3
346	U1425	D	40	H	2	W	60	319.36	8.71709		6826.35
Tie point of Kurokawa et al. 2019								319.532	8.722	35.0094
346	U1425	D	40	H	2	W	105	319.81	8.72942		15000
346	U1425	D	40	H	3	W	10	320.36	8.74408		10285.7
346	U1425	D	40	H	3	W	110	321.36	8.77074		32601.2
346	U1425	B	45	H	4	W	55	321.769	8.78164		41666.7
346	U1425	B	46	H	1	W	53	321.854	8.78391		22378.4
346	U1425	D	41	H	1	W	85	322.626	8.80448		18888.9
346	U1425	D	41	H	2	W	10	322.855	8.81059		30757.6
Tie point of Kurokawa et al. 2019								323.321	8.823	37.51
346	U1425	D	41	H	2	W	59	323.345	8.82354		27777.8
346	U1425	D	41	H	2	W	109	323.845	8.83455		20736.2
346	U1425	D	41	H	3	W	5	324.305	8.84467		35416.7
346	U1425	D	41	H	3	W	106	325.315	8.86691		29444.4
346	U1425	D	41	H	4	W	37	325.835	8.87835		22736.8
346	U1425	D	41	H	4	W	52	325.985	8.88166		20555.6
346	U1425	B	47	H	1	W	92	326.843	8.90053		22006.1
346	U1425	B	47	H	1	W	142	327.343	8.91153		24166.7
Tie point of Kurokawa et al. 2019								327.455	8.914	45.4289
346	U1425	B	47	H	2	W	42	327.843	8.92019		27626.5
346	U1425	B	47	H	2	W	143	328.853	8.93629		20307.7
346	U1425	B	47	H	3	W	42	329.343	8.94411		25000
346	U1425	B	47	H	3	W	92	329.843	8.95208		17992.3
346	U1425	D	43	H	1	W	138	331.443	8.9776		21875
Tie point of Kurokawa et al. 2019								333.349	9.008	62.7051

## Sheet: Composite converted
Exp	Site	Hole	Core	Type	Sect	A/W	Offset (cm) Sample Bottom	CCSF-D_Patched_rev20170309 (m)	Age (Ma)	Sed. Rates (m/myr)	GRA bulk density (g/cm3) (Tada et al., 2015)	Absolute abundance (skel/g) (This study)	RAR (this study)	C. nakasekoi AR (this study)	C. papillosum AR (this study)	C. sphaeris AR (this study)	L. weddelium group AR (this study)
346	U1425	D	21	H	3	W	87	179.861	5.29198			29090.9
346	U1425	D	21	H	4	W	38	180.871	5.31625	4.16049	1.39629	46034.5	137168	0	0	8116.26	973.952
346	U1425	D	21	H	5	W	87	182.861	5.36408	4.16048	1.35772	35272.7	108087	0	0	1022.78	753.631
346	U1425	B	25	H	2	W	91	184.85	5.41442	3.95039	1.32175	31503.8	94157.3	0	0	14633.4	1147.72
346	U1425	B	25	H	4	W	92	187.86	5.49181	3.88937	1.3088	34865.9	103611	0	0	11638	3036
346	U1425	D	22	H	4	W	113	191.869	5.58513	4.29673	1.29393	47600	158065	0	0	17984.2	5780.65
346	U1425	D	22	H	5	W	62	192.859	5.59994	6.68359	1.33531	23779.5	119023	0	0	12798.2	5484.96
346	U1425	D	22	H	6	W	13	193.869	5.61505	6.68359	1.3153	36451.6	185226	0	0	13366.7	9721.24
346	U1425	D	22	H	6	W	112	194.859	5.62986	6.68359	1.3024	23728.8	121770	0	0	13837.5	10644.2
346	U1425	D	23	H	1	W	128	196.865	5.65658	7.50782	1.32618	56000	317028	0	0	17091.8	16348.7
346	U1425	D	23	H	2	W	77	197.855	5.67937	4.34514	1.3744	29800	94212.2	0	0	4245	3183.75
346	U1425	D	23	H	3	W	28	198.865	5.70261	4.34514	1.3604	43448.3	138774	0	0	10359.3	9496.01
346	U1425	D	23	H	4	W	77	200.855	5.74841	4.34514	1.38677	21439.4	67175.7	0	679.136	18336.7	4753.95
346	U1425	D	23	H	5	W	28	201.865	5.77547	3.73248	1.39721	42931	114685	0	0	17361	10322.7
346	U1425	D	23	H	6	W	77	203.855	5.83117	3.57293	1.31558	23095.2	62723.5	0	0	4470.56	4291.73
346	U1425	B	27	H	4	W	28	206.862	5.91272	3.68695	1.33868	16704.1	46006	0	0	3951.72	1975.86
346	U1425	B	27	H	6	W	27	209.852	5.99401	3.6783	1.32679	17835.8	49446.9	0	1304.04	8476.25	8476.25
346	U1425	D	24	H	4	W	57	210.866	6.02242	3.5685	1.34879	28392.9	75119.2	0	0	6116.61	7572.95
346	U1425	D	24	H	5	W	6	211.856	6.05016	3.5685	1.35691	24545.5	64551.2	0	51.5316	1442.88	772.974
346	U1425	D	24	H	6	W	56	213.856	6.11208	3.23011	1.35645	24370.4	58033	0	460.279	3452.1	3221.96
346	U1425	B	28	H	3	W	148	216.858	6.19438	3.64753	1.33879	20963	57113.6	0	546.677	4154.74	2186.71
346	U1425	B	29	H	1	W	82	221.993	6.33105	3.75731	1.4058	23851.9	63749.4	0	0	1545.78	1631.66
346	U1425	B	29	H	3	W	82	224.993	6.41813	3.44508	1.47089	27205.9	63720.6	0	0	5528.71	1675.37
346	U1425	B	29	H	5	W	83	228.003	6.49314	4.0129	1.4044	48074.1	137366	0	248.804	4063.81	2156.3
346	U1425	D	27	H	1	W	123	230.996	6.56188	4.35328	1.41425	29697	91412.2	0	198.145	11096.1	2377.74
346	U1425	D	27	H	2	W	75	232.365	6.59436	4.21533	1.42554	39444.4	116638	0	0	10324.5	2477.88
346	U1425	B	30	H	3	W	32	234.232	6.63422	4.68374	1.46636	22704.6	72521.3	0	0	32606.6	1430.12
346	U1425	B	30	H	5	W	32	237.232	6.67579	7.21735	1.39608	25474.5	131696	0	0	10228.5	4602.82
346	U1425	D	28	H	4	W	90	239.228	6.70345	7.21735	1.4303	29864.3	150696	0	0	15114.8	4534.45
346	U1425	D	28	H	5	W	41	240.238	6.71744	7.21735	1.36021	40862.1	216816	0	0	2089.73	3134.59
346	U1425	D	28	H	6	W	90	242.228	6.7516	5.82595	1.38043	31384.6	132455	0	0	11278.6	4028.08
346	U1425	D	29	H	1	W	46	244.23	6.79008	5.20363	1.39942	45000	167329	0	0	8797.93	1599.62
346	U1425	D	29	H	1	W	147	245.24	6.80949	5.20363	1.38783	47105.3	176620	0	0	3087.81	12351.2
346	U1425	D	29	H	2	W	96	246.23	6.83031	4.75382	1.42057	32112.7	107462	0	0	1413.98	942.651
346	U1425	B	33	H	3	W	40	248.222	6.87775	4.19769	1.37499	32052.4	97852.6	0	402.493	4628.67	2616.2
346	U1425	B	33	H	4	W	90	250.222	6.92868	3.92683	1.35106	29507	85761.3	0	361.17	14808	1805.85
346	U1425	B	33	H	5	W	139	252.212	6.98621	3.45914	1.28566	37697	101426	0	307.602	19071.3	922.807
346	U1425	B	33	H	6	W	91	253.232	7.01689	3.32407	1.33716	54285.7	134950	0	0	5919.61	187.924
346	U1425	D	30	H	4	W	27	254.239	7.05055	2.99311	1.32938	51617.6	116218	463.02	0	1069.25	267.312
346	U1425	D	30	H	5	W	76	256.229	7.11703	2.99311	1.41248	25000	52976.3	0	0	1015.42	406.168
346	U1425	D	30	H	5	W	126	256.729	7.13776	2.41256	1.40296	67500	116074	0	353.646	1679.82	265.234
346	U1425	B	34	H	3	W	47	257.729	7.17765	2.50715	1.49347	34000	57077.4	231.551	0	10817.9	0
346	U1425	B	34	H	3	W	98	258.239	7.19799	2.50715	1.44528	36527.8	63365.4	402.32	0	5024.7	2153.44
346	U1425	B	34	H	4	W	6	258.819	7.21967	2.67563	1.39421	61000	117065	457.881	288.931	1386.87	635.647
346	U1425	B	34	H	4	W	47	259.229	7.23309	3.05508	1.40246	33034.5	71961.4	0	869.538	2608.61	869.538
346	U1425	B	34	H	4	W	97	259.729	7.24945	3.05508	1.30837	58181.8	135857	1293.87	0	835.815	232.171
346	U1425	B	34	H	5	W	47	260.729	7.28218	3.05508	1.37244	50416.7	112228	2126.78	405.131	1157.52	347.255
346	U1425	B	34	H	5	W	97	261.229	7.29855	3.05508	1.45277	27634.4	58113.3	3649.62	111.702	446.807	223.404
346	U1425	D	31	H	2	W	68	261.731	7.31347	3.36532	1.38196	42500	103495	5797.44	430.342	2868.95	143.447
346	U1425	D	31	H	2	W	118	262.231	7.32793	3.45863	1.40125	10115.8	24968.4	481.485	148.355	1483.55	890.13
346	U1425	D	31	H	3	W	18	262.731	7.34238	3.45863	1.37559	75000	188572	17678.7	294.588	2209.41	294.588
346	U1425	D	31	H	3	W	118	263.731	7.3713	3.45863	1.43725	41363.6	99538.2	18635	230.346	3224.84	230.346
346	U1425	D	31	H	4	W	19	264.241	7.38604	3.45863	1.49104	23088.2	53555.7	3641.79	910.975	5238.11	0
346	U1425	D	31	H	4	W	118	265.231	7.41535	3.37748	1.47861	35457.6	80993.1	12448.6	139.917	1888.88	909.461
346	U1425	D	31	H	5	W	18	265.731	7.42993	3.43142	1.45055	49230.8	116461	18488.6	763.898	477.436	190.974
346	U1425	D	31	H	5	W	118	266.731	7.45907	3.43142	1.43393	74500	178279	27877.7	888.354	4219.68	2220.89
346	U1425	B	35	H	3	W	48	267.228	7.47217	3.79294	1.5076	74000	186175	20018.8	307.414	1537.07	307.414
346	U1425	B	35	H	3	W	98	267.728	7.48805	3.14773	1.4756	27727.3	59147.3	12717.3	770.981	770.981	0
346	U1425	B	35	H	3	W	148	268.228	7.50394	3.14773	1.44499	30102.4	65574.5	11554.3	276.659	1844.4	2397.71
346	U1425	B	35	H	4	W	48	268.728	7.51982	3.14773	1.4084	37000	82694.1	12460.8	1207.64	0	0
346	U1425	B	35	H	5	W	47	270.218	7.56716	3.14773	1.4058	20000	44782	9752.53	564.866	112.973	677.84
346	U1425	B	35	H	5	W	48	270.228	7.56747	3.14773	1.4058	8888.89	19903.1	11300.9	126.503	569.263	632.515
346	U1425	B	35	H	5	W	98	270.728	7.58146	3.5748	1.4444	33636.4	83248.1	16993.3	1590.66	0	289.21
346	U1425	D	32	H	2	W	56	271.726	7.60195	4.87427	1.38503	24000	84462.3	15664.7	1317.04	3160.91	1580.45
346	U1425	D	32	H	3	W	7	272.736	7.62267	4.87427	1.45875	28846.2	96386.9	25748.8	645.565	1291.13	0
346	U1425	D	32	H	3	W	106	273.726	7.64298	4.87427	1.44105	35000	118386	42145.3	1290.84	0	1290.84
346	U1425	D	32	H	3	W	107	273.736	7.64318	4.87427	1.44105	16666.7	56374.1	16703.4	0	1228.67	491.467
346	U1425	D	32	H	4	W	6	274.226	7.65463	4.28191	1.49731	42608.7	121849	38741.8	101.027	0	101.027
346	U1425	D	32	H	4	W	56	274.726	7.66825	3.66931	1.48728	32000	78948.3	28167.5	557.895	1394.74	1115.79
346	U1425	D	32	H	4	W	106	275.226	7.68188	3.66931	1.5296	33086.4	79370	20175.6	0	362.419	0
346	U1425	D	32	H	5	W	6	275.726	7.69551	3.66931	1.48677	38500	95017.3	21579	851.685	1490.45	212.921
346	U1425	D	32	H	5	W	106	276.726	7.72276	3.66931	1.40397	65000	169880	28924.3	1006.33	402.53	0
346	U1425	D	32	H	6	W	6	277.226	7.73638	3.66931	1.45474	25333.3	63898.9	19321.8	655.149	393.089	524.119
346	U1425	D	32	H	6	W	56	277.726	7.75057	3.52438	1.41132	104091	259938	37376.7	160.535	802.675	0
346	U1425	D	32	H	6	W	107	278.236	7.76507	3.51781	1.3763	47142.9	120496	19402	1041.42	0	0
346	U1425	D	32	H	6	W	140	278.566	7.77445	3.51781	1.38279	59090.9	150327	23455.3	226.716	453.432	226.716
346	U1425	B	37	H	1	W	79	279.73	7.80753	3.51781	1.43184	50000	122842	29029.9	331.771	0	0
346	U1425	B	37	H	1	W	129	280.23	7.82175	3.51781	1.44105	27280	66594.4	9559	343.874	0	458.499
346	U1425	D	33	H	1	W	105	280.753	7.83661	3.51781	1.47622	32000	76255.3	19713.7	1747.21	349.443	0
346	U1425	B	37	H	2	W	80	281.24	7.85054	3.48462	1.48681	15066.7	35311.7	4390.1	494.077	1893.96	576.423
346	U1425	B	37	H	3	W	79	282.73	7.8933	3.48462	1.4685	50357.1	119493	9985.47	241.44	1448.64	0
346	U1425	D	33	H	3	W	51	283.213	7.90716	3.48462	1.36555	42708.3	108984	7890.21	577.333	0	1443.33
346	U1425	D	33	H	4	W	3	283.233	7.90773	3.48462	1.34399	28757.4	74560.6	6300.9	926.385	0	589.518
346	U1425	D	33	H	4	W	53	283.733	7.92208	3.48462	1.34329	60000	155646	14567.8	3018.99	2587.71	431.285
346	U1425	B	38	H	1	W	102	284.221	7.93609	3.48462	1.45927	20531.6	49027.8	3464.86	1350.06	5207.39	0
346	U1425	B	38	H	2	W	5	284.731	7.95042	3.55883	1.39354	36923.1	94294.5	2601.23	0	1197.65	299.412
346	U1425	B	38	H	2	W	105	285.731	7.9759	3.92451	1.48723	16666.7	43979.9	448.775	2446.13	0	667.127
346	U1425	B	38	H	3	W	6	286.241	7.98889	3.92451	1.27528	14230.8	43793.3	1115.75	0	1195.67	4782.66
346	U1425	D	35	H	2	W	4	287.779	8.02807	3.92451	1.52483	11333.3	29168.9	6893.15	1936.7	0	968.349
346	U1425	D	35	H	2	W	48	288.219	8.03928	3.92451	1.52523	9139.78	23517.2	1056.33	6649.93	0	618.598
346	U1425	D	35	H	2	W	98	288.719	8.05077	4.35237	1.51389	3636.36	10454.4	1493.49	712.454	0	1068.68
346	U1425	D	35	H	3	W	44	289.679	8.07086	4.77709	1.58152	33888.9	102364	33940.3	4206.81	0	221.411
346	U1425	B	39	H	2	W	76	290.726	8.09279	4.77709	1.43572	35416.7	117842	61316.3	1249.13	0	0
346	U1425	B	39	H	2	W	126	291.226	8.10326	4.77709	1.4676	16315.8	53108.5	26038.6	2192.41	0	0
346	U1425	B	39	H	3	W	26	291.726	8.11373	4.77709	1.44326	13000	43029	18877.9	1342.26	0	671.129
346	U1425	B	39	H	3	W	77	292.236	8.1244	4.77709	1.47321	27794.1	90126.1	33380	4003.25	0	3002.44
346	U1425	B	39	H	4	W	10	292.696	8.13406	4.76038	1.45919	26666.7	86995.6	47005.7	306.94	0	0
346	U1425	B	39	H	4	W	61	293.206	8.14486	4.7244	1.43871	23022.2	75599.7	28912.1	1098.15	0	0
346	U1425	B	40	X	1	W	11	293.233	8.14542	4.7244	1.43871	37714.3	123845	29019.8	1096.31	0	548.153
346	U1425	B	40	X	1	W	60	293.723	8.1558	4.7244	1.45014	47272.7	154009	34180.6	4500.69	0	3273.23
346	U1425	B	40	X	2	W	8	294.703	8.17654	4.7244	1.45994	44166.7	142924	37576.4	1697.77	0	5659.25
346	U1425	B	40	X	2	W	59	295.213	8.18733	4.7244	1.49383	6329.11	20016.6	6070.6	0	0	0
346	U1425	B	40	X	2	W	109	295.713	8.19792	4.7244	1.37491	17777.8	61087.3	30628.2	3712.52	337.502	337.502
346	U1425	B	40	X	3	W	10	296.223	8.20871	4.7244	1.48385	13430.7	42761.5	3180.61	2565.52	0	1425.29
346	U1425	B	40	X	3	W	55	296.673	8.21824	4.7244	1.45087	33333.3	108542	33279.3	1064.7	0	425.882
346	U1425	D	37	H	1	W	90	297.818	8.24043	5.15968	1.43115	18750	67599	17620.6	3793.23	0	1896.62
346	U1425	D	37	H	1	W	144	298.358	8.25012	5.56971	1.38001	31413	126782	29582.6	211.931	0	70.6436
346	U1425	D	37	H	2	W	44	298.858	8.2591	5.56971	1.35291	40833.3	168104	46066.9	3295.44	0	0
346	U1425	D	37	H	2	W	94	299.358	8.26808	5.56971	1.33612	42637.4	177737	37287.5	728.771	0	291.509
346	U1425	D	37	H	3	W	5	299.868	8.27723	5.56971	1.46162	65000	247691	77059.5	752.718	0	0
346	U1425	D	37	H	4	W	95	301.358	8.30398	5.56971	1.3503	45600	188090	47742.9	371.347	0	92.8368
346	U1425	D	37	H	4	W	140	301.808	8.31206	5.56971	1.48753	30000	112328	41450.5	354.769	0	354.769
346	U1425	D	37	H	5	W	45	302.358	8.32194	5.56971	1.41371	27818.2	109597	45285.9	1884.22	0	1570.18
346	U1425	D	37	H	5	W	95	302.858	8.33092	5.56971	1.33728	51818.2	215821	129933	764.993	0	2549.98
346	U1425	D	37	H	5	W	146	303.368	8.3416	4.77294	1.42077	38750	130177	34868.9	2166.99	0	1444.66
346	U1425	D	37	H	6	W	42	303.828	8.35296	4.0497	1.32652	35555.6	108547	24447.5	991.71	0	396.684
346	U1425	D	37	H	7	W	73	304.818	8.37741	4.0497	1.38114	29444.4	86335.5	10119.9	0	0	0
346	U1425	D	37	H	8	W	51	305.698	8.39914	4.0497	1.44658	17777.8	49768.7	12601.7	79.7575	0	478.545
346	U1425	B	42	H	3	W	17	306.862	8.42789	4.0497	1.48891	64000	174075	54554.5	1249.34	0	416.447
346	U1425	B	42	H	3	W	67	307.362	8.44024	4.0497	1.46414	10995.3	30412	8844.92	1377.45	0	3214.05
346	U1425	B	42	H	3	W	106	307.752	8.44829	4.84302	1.42483	10909.1	37080.1	8076.85	955.956	0	955.956
346	U1425	D	38	H	2	W	127	308.354	8.4605	4.92558	1.44409	16140.4	55052.4	13066.2	241.549	0	1449.29
346	U1425	B	43	H	1	W	46	308.852	8.47063	4.92558	1.42466	18181.8	62861.3	22964.8	0	0	1648.4
346	U1425	B	43	H	2	W	5	309.942	8.49276	4.92558	1.45202	18500	62756.3	30097.4	749.983	0	0
346	U1425	D	39	H	1	W	5	310.831	8.5108	4.92558	1.5266	10000	32265	8624.28	671.404	0	0
346	U1425	D	39	H	1	W	57	311.351	8.52135	4.92558	1.45282	13777.8	46711.6	15861.9	1394.11	0	1951.75
346	U1425	D	39	H	1	W	107	311.851	8.53177	4.8001	1.42417	10500	35389.8	7295.74	0	0	0
346	U1425	D	39	H	2	W	51	312.791	8.55177	4.69906	1.40777	21818.2	72828.1	7579.4	4716.53	0	3144.35
346	U1425	D	39	H	2	W	107	313.351	8.56369	4.69906	1.36034	19627.3	67799.2	7512.89	705.388	0	352.694
346	U1425	D	39	H	3	W	7	313.851	8.57433	4.69906	1.37976	13000	44274.4	8062.31	621.133	0	1242.27
346	U1425	D	39	H	3	W	57	314.351	8.58497	4.69906	1.42708	13837.2	45562.9	3233.49	3540.62	0	1180.21
346	U1425	D	39	H	3	W	107	314.851	8.59561	4.69906	1.39107	22857.1	77212.1	24835.7	537.903	0	0
346	U1425	B	44	H	2	W	77	315.36	8.60644	4.69906	1.40713	25423.7	84901.8	12600.3	734.077	0	0
346	U1425	B	44	H	2	W	127	315.86	8.61711	4.68703	1.41851	30833.3	101880	17878.6	466.331	0	699.496
346	U1425	B	44	H	4	W	5	317.36	8.65995	3.50094	1.43016	14756.1	36122	1715.8	2600.94	0	2384.19
346	U1425	B	44	H	4	W	45	317.76	8.67138	3.50094	1.42917	2000	4899.27	223.541	1788.33	0	2086.38
346	U1425	D	40	H	2	W	10	318.86	8.70281	3.50094	1.4657	10833.3	25876.3	8657.51	242.233	0	0
346	U1425	D	40	H	2	W	60	319.36	8.71709	3.50094	1.4141	6826.35	16900.2	3455.9	2726.8	0	2363.23
346	U1425	D	40	H	2	W	105	319.81	8.72942	3.6514	1.34446	15000	40738.4	4396.23	441.577	0	735.962
346	U1425	D	40	H	3	W	10	320.36	8.74408	3.751	1.39894	10285.7	27579.2	5038.5	586.197	0	0
346	U1425	D	40	H	3	W	110	321.36	8.77074	3.751	1.35005	32601.2	90579.7	2461.41	310.391	0	1862.35
346	U1425	B	45	H	4	W	55	321.769	8.78164	3.751	1.40982	41666.7	110860	34877.2	851.17	0	0
346	U1425	B	46	H	1	W	53	321.854	8.78391	3.751	1.40447	22378.4	59767.5	11850.5	675.554	0	0
346	U1425	D	41	H	1	W	85	322.626	8.80448	3.751	1.37712	18888.9	51449.7	22018.7	663.81	0	995.715
346	U1425	D	41	H	2	W	10	322.855	8.81059	3.751	1.44602	30757.6	79785.8	13970.3	1016.56	0	1016.56
346	U1425	D	41	H	2	W	59	323.345	8.82354	3.7842	1.50732	27777.8	69737.4	12425.9	2738.78	0	547.756
346	U1425	D	41	H	2	W	109	323.845	8.83455	4.54289	1.43587	20736.2	65606.6	7349.37	626.722	0	1671.26
346	U1425	D	41	H	3	W	5	324.305	8.84467	4.54289	1.44818	35416.7	111101	29766.6	1458.27	0	2187.4
346	U1425	D	41	H	3	W	106	325.315	8.86691	4.54289	1.47763	29444.4	90525.3	32289.3	1084.57	0	723.044
346	U1425	D	41	H	4	W	37	325.835	8.87835	4.54289	1.53095	22736.8	67468.7	19564.1	1555.14	0	1777.3
346	U1425	D	41	H	4	W	52	325.985	8.88166	4.54289	1.51636	20555.6	61582.9	9986.42	1316.89	0	658.445
346	U1425	B	47	H	1	W	92	326.843	8.90053	4.54289	1.4095	22006.1	70926.8	24958.7	1311.97	0	4081.69
346	U1425	B	47	H	1	W	142	327.343	8.91153	4.54289	1.49668	24166.7	73353.3	22437.5	396.772	0	396.772
346	U1425	B	47	H	2	W	42	327.843	8.92019	5.77822	1.37533	27626.5	116068	30183.1	993.222	0	3227.97
346	U1425	B	47	H	2	W	143	328.853	8.93629	6.27051	1.39148	20307.7	91513.5	17885.4	0	0	264.103
346	U1425	B	47	H	3	W	42	329.343	8.94411	6.27051	1.41054	25000	111137	19120.3	0	0	0
346	U1425	B	47	H	3	W	92	329.843	8.95208	6.27051	1.33168	17992.3	84720.8	13778.1	356.414	0	0
346	U1425	D	43	H	1	W	138	331.443	8.9776	6.27051	1.35854	21875	100967	452.765	0	0	234.575
															1194.51
